# Supplementary material for: Performance of radiomics in the differential diagnosis of parotid tumors: a systematic review
Source: Front Oncol. 2024 Jul 25;14:1383323. doi: 10.3389/fonc.2024.1383323 (PMC11306159; doi:10.3389/fonc.2024.1383323)
Supplement: Supplementary file 1 [file DataSheet_1.zip]

Archive with 1 entries (1 files):
- Supplementary figures-R1.docx
